# Supplementary material for: Evaluation strategies and uncertainty calculation of isotope amount ratios measured by MC ICP-MS on the example of Sr
Source: Anal Bioanal Chem. 2015 Oct 15;408:351–67. doi: 10.1007/s00216-015-9003-9 (PMC4709391; doi:10.1007/s00216-015-9003-9)
Supplement: Supplementary file 2 — (XLS 199 kb) [file 216_2015_9003_MOESM2_ESM.xls]

## Sheet: Kragten
KRAGTEN SPREADSHEET FOR CALCULATION OF COMBINED AND EXPANDED UNCERTAINTIES
Sample Name	SAMPLE_X		approach 1	approach 2	approach 3
Data File #	27535		int-corr	SSB-Sr	SSB-Zr
		Sr-87/86	0.717668	0.717783	0.717782
General sample information		U(k=1)	0.000111962	0.000159195	0.00016118
total Sr / V	7.11	Urel(k=1)	0.000156008	0.000221787	0.000224552
total Rb / V	0.0004	U(k=2)	0.000223923	0.00031839	0.000322359
Rb/Sr (V/V)	5.62588e-05	Urel(k=2)	0.000312015	0.000443575	0.000449105						absolute contributions to the variance
RSD 87/86 meas	7.99332e-05	contributions										int-corr	SSB-Sr	SSB-Zr
INPUT correlation factors		Blank(Sr)	0.0195907	0.0133506	0.0130239						Blank(Sr)	9.82312e-10	1.35339e-09	1.35338e-09
blank 86&87	0.966365	Rb-corr	0.00499058	0.00246888	0.00240845						Rb-corr	2.50236e-10	2.50277e-10	2.50276e-10
blank 86&88	0.983711	Precision	0.162015	0.129892	0.126712						Precision	8.12369e-09	1.31674e-08	1.31674e-08
blank 87&88	0.979121	IIF-corr	0.813403	0.854289	0.857855						IIF-corr	4.07854e-08	8.66014e-08	8.91445e-08
blank 90&91	0.934197	total	0.999999	1	1
	parameter	unit	value	uncertainty	urel	type	distribution	SD equivalent	int 85 blank	int 86 blank	int 87 blank	int 88 blank	int 90 blank	int 91 blank	precision 88/86 spl	precision 87/86 spl	precision 91/90 spl	Rb/Sr spl	precision 88/86 std1	precision 87/86 std1	precision 91/90 std1	precision 88/86 std2	precision 87/86 std2	precision 91/90 std2	m Sr-86	m Sr-87	m Sr-88	m Rb-85	m Rb-87	m Zr-90	m Zr-91	Sr-88/86_nat	Sr-88/86_cert	Sr-87/86_cert	Rb-87/85_nat	mean Sr-87/86_internal, SRM 987 + repeatability	Sr-87/86_cert_anchor value	repeatability 87/86_meas,SRM987
INPUT	int 85 sample	V	-0.000988703						-0.000988703	-0.000988703	-0.000988703	-0.000988703	-0.000988703	-0.000988703	-0.000988703	-0.000988703	-0.000988703	-0.000988703	-0.000988703	-0.000988703	-0.000988703	-0.000988703	-0.000988703	-0.000988703	-0.000988703	-0.000988703	-0.000988703	-0.000988703	-0.000988703	-0.000988703	-0.000988703	-0.000988703	-0.000988703	-0.000988703	-0.000988703	-0.000988703	-0.000988703	-0.000988703
without uncertainties	int 86 sample	V	0.67006						0.67006	0.67006	0.67006	0.67006	0.67006	0.67006	0.67006	0.67006	0.67006	0.67006	0.67006	0.67006	0.67006	0.67006	0.67006	0.67006	0.67006	0.67006	0.67006	0.67006	0.67006	0.67006	0.67006	0.67006	0.67006	0.67006	0.67006	0.67006	0.67006	0.67006
	int 87 sample	V	0.494367						0.494367	0.494367	0.494367	0.494367	0.494367	0.494367	0.494367	0.494367	0.494367	0.494367	0.494367	0.494367	0.494367	0.494367	0.494367	0.494367	0.494367	0.494367	0.494367	0.494367	0.494367	0.494367	0.494367	0.494367	0.494367	0.494367	0.494367	0.494367	0.494367	0.494367
	int 88 sample	V	5.91474						5.91474	5.91474	5.91474	5.91474	5.91474	5.91474	5.91474	5.91474	5.91474	5.91474	5.91474	5.91474	5.91474	5.91474	5.91474	5.91474	5.91474	5.91474	5.91474	5.91474	5.91474	5.91474	5.91474	5.91474	5.91474	5.91474	5.91474	5.91474	5.91474	5.91474
	int 90 sample	V	4.68637						4.68637	4.68637	4.68637	4.68637	4.68637	4.68637	4.68637	4.68637	4.68637	4.68637	4.68637	4.68637	4.68637	4.68637	4.68637	4.68637	4.68637	4.68637	4.68637	4.68637	4.68637	4.68637	4.68637	4.68637	4.68637	4.68637	4.68637	4.68637	4.68637	4.68637
	int 91 sample	V	1.03826						1.03826	1.03826	1.03826	1.03826	1.03826	1.03826	1.03826	1.03826	1.03826	1.03826	1.03826	1.03826	1.03826	1.03826	1.03826	1.03826	1.03826	1.03826	1.03826	1.03826	1.03826	1.03826	1.03826	1.03826	1.03826	1.03826	1.03826	1.03826	1.03826	1.03826
	int 85 std1_blk.corr	V	0.000194328						0.000194328	0.000194328	0.000194328	0.000194328	0.000194328	0.000194328	0.000194328	0.000194328	0.000194328	0.000194328	0.000194328	0.000194328	0.000194328	0.000194328	0.000194328	0.000194328	0.000194328	0.000194328	0.000194328	0.000194328	0.000194328	0.000194328	0.000194328	0.000194328	0.000194328	0.000194328	0.000194328	0.000194328	0.000194328	0.000194328
	int 86 std1_blk-corr	V	0.475906						0.475906	0.475906	0.475906	0.475906	0.475906	0.475906	0.475906	0.475906	0.475906	0.475906	0.475906	0.475906	0.475906	0.475906	0.475906	0.475906	0.475906	0.475906	0.475906	0.475906	0.475906	0.475906	0.475906	0.475906	0.475906	0.475906	0.475906	0.475906	0.475906	0.475906
	int 87 std1_blk-corr	V	0.345735						0.345735	0.345735	0.345735	0.345735	0.345735	0.345735	0.345735	0.345735	0.345735	0.345735	0.345735	0.345735	0.345735	0.345735	0.345735	0.345735	0.345735	0.345735	0.345735	0.345735	0.345735	0.345735	0.345735	0.345735	0.345735	0.345735	0.345735	0.345735	0.345735	0.345735
	int 88 std1_blk-corr	V	4.16704						4.16704	4.16704	4.16704	4.16704	4.16704	4.16704	4.16704	4.16704	4.16704	4.16704	4.16704	4.16704	4.16704	4.16704	4.16704	4.16704	4.16704	4.16704	4.16704	4.16704	4.16704	4.16704	4.16704	4.16704	4.16704	4.16704	4.16704	4.16704	4.16704	4.16704
	int 90 std1_blk-corr	V	4.55471						4.55471	4.55471	4.55471	4.55471	4.55471	4.55471	4.55471	4.55471	4.55471	4.55471	4.55471	4.55471	4.55471	4.55471	4.55471	4.55471	4.55471	4.55471	4.55471	4.55471	4.55471	4.55471	4.55471	4.55471	4.55471	4.55471	4.55471	4.55471	4.55471	4.55471
	int 91 std1_blk-corr	V	1.01423						1.01423	1.01423	1.01423	1.01423	1.01423	1.01423	1.01423	1.01423	1.01423	1.01423	1.01423	1.01423	1.01423	1.01423	1.01423	1.01423	1.01423	1.01423	1.01423	1.01423	1.01423	1.01423	1.01423	1.01423	1.01423	1.01423	1.01423	1.01423	1.01423	1.01423
	int 85 std2_blk-corr	V	0.000194273						0.000194273	0.000194273	0.000194273	0.000194273	0.000194273	0.000194273	0.000194273	0.000194273	0.000194273	0.000194273	0.000194273	0.000194273	0.000194273	0.000194273	0.000194273	0.000194273	0.000194273	0.000194273	0.000194273	0.000194273	0.000194273	0.000194273	0.000194273	0.000194273	0.000194273	0.000194273	0.000194273	0.000194273	0.000194273	0.000194273
	int 86 std2_blk-corr	V	0.474316						0.474316	0.474316	0.474316	0.474316	0.474316	0.474316	0.474316	0.474316	0.474316	0.474316	0.474316	0.474316	0.474316	0.474316	0.474316	0.474316	0.474316	0.474316	0.474316	0.474316	0.474316	0.474316	0.474316	0.474316	0.474316	0.474316	0.474316	0.474316	0.474316	0.474316
	int 87 std2_blk-corr	V	0.34455						0.34455	0.34455	0.34455	0.34455	0.34455	0.34455	0.34455	0.34455	0.34455	0.34455	0.34455	0.34455	0.34455	0.34455	0.34455	0.34455	0.34455	0.34455	0.34455	0.34455	0.34455	0.34455	0.34455	0.34455	0.34455	0.34455	0.34455	0.34455	0.34455	0.34455
	int 88 std2_blk-corr	V	4.15315						4.15315	4.15315	4.15315	4.15315	4.15315	4.15315	4.15315	4.15315	4.15315	4.15315	4.15315	4.15315	4.15315	4.15315	4.15315	4.15315	4.15315	4.15315	4.15315	4.15315	4.15315	4.15315	4.15315	4.15315	4.15315	4.15315	4.15315	4.15315	4.15315	4.15315
	int 90 std2_blk-corr	V	4.49806						4.49806	4.49806	4.49806	4.49806	4.49806	4.49806	4.49806	4.49806	4.49806	4.49806	4.49806	4.49806	4.49806	4.49806	4.49806	4.49806	4.49806	4.49806	4.49806	4.49806	4.49806	4.49806	4.49806	4.49806	4.49806	4.49806	4.49806	4.49806	4.49806	4.49806
	int 91 std2_blk-corr	V	1.00176						1.00176	1.00176	1.00176	1.00176	1.00176	1.00176	1.00176	1.00176	1.00176	1.00176	1.00176	1.00176	1.00176	1.00176	1.00176	1.00176	1.00176	1.00176	1.00176	1.00176	1.00176	1.00176	1.00176	1.00176	1.00176	1.00176	1.00176	1.00176	1.00176	1.00176
INPUT	int 85 blank	V	-0.00128865	1.19287e-05		A	normal	1.19287e-05	-0.00127672	-0.00128865	-0.00128865	-0.00128865	-0.00128865	-0.00128865	-0.00128865	-0.00128865	-0.00128865	-0.00128865	-0.00128865	-0.00128865	-0.00128865	-0.00128865	-0.00128865	-0.00128865	-0.00128865	-0.00128865	-0.00128865	-0.00128865	-0.00128865	-0.00128865	-0.00128865	-0.00128865	-0.00128865	-0.00128865	-0.00128865	-0.00128865	-0.00128865	-0.00128865
with uncertainties	int 86 blank	V	-0.00569418	6.38327e-05		A	normal	6.38327e-05	-0.00569418	-0.00563034	-0.00569418	-0.00569418	-0.00569418	-0.00569418	-0.00569418	-0.00569418	-0.00569418	-0.00569418	-0.00569418	-0.00569418	-0.00569418	-0.00569418	-0.00569418	-0.00569418	-0.00569418	-0.00569418	-0.00569418	-0.00569418	-0.00569418	-0.00569418	-0.00569418	-0.00569418	-0.00569418	-0.00569418	-0.00569418	-0.00569418	-0.00569418	-0.00569418
	int 87 blank	V	-0.00168377	4.9315e-05		A	normal	4.9315e-05	-0.00168377	-0.00168377	-0.00163445	-0.00168377	-0.00168377	-0.00168377	-0.00168377	-0.00168377	-0.00168377	-0.00168377	-0.00168377	-0.00168377	-0.00168377	-0.00168377	-0.00168377	-0.00168377	-0.00168377	-0.00168377	-0.00168377	-0.00168377	-0.00168377	-0.00168377	-0.00168377	-0.00168377	-0.00168377	-0.00168377	-0.00168377	-0.00168377	-0.00168377	-0.00168377
	int 88 blank	V	-0.00386032	0.000541044		A	normal	0.000541044	-0.00386032	-0.00386032	-0.00386032	-0.00331928	-0.00386032	-0.00386032	-0.00386032	-0.00386032	-0.00386032	-0.00386032	-0.00386032	-0.00386032	-0.00386032	-0.00386032	-0.00386032	-0.00386032	-0.00386032	-0.00386032	-0.00386032	-0.00386032	-0.00386032	-0.00386032	-0.00386032	-0.00386032	-0.00386032	-0.00386032	-0.00386032	-0.00386032	-0.00386032	-0.00386032
	int 90 blank	V	-0.000306807	0.000228565		A	normal	0.000228565	-0.000306807	-0.000306807	-0.000306807	-0.000306807	-7.82419e-05	-0.000306807	-0.000306807	-0.000306807	-0.000306807	-0.000306807	-0.000306807	-0.000306807	-0.000306807	-0.000306807	-0.000306807	-0.000306807	-0.000306807	-0.000306807	-0.000306807	-0.000306807	-0.000306807	-0.000306807	-0.000306807	-0.000306807	-0.000306807	-0.000306807	-0.000306807	-0.000306807	-0.000306807	-0.000306807
	int 91 blank	V	-0.00543697	4.38676e-05		A	normal	4.38676e-05	-0.00543697	-0.00543697	-0.00543697	-0.00543697	-0.00543697	-0.0053931	-0.00543697	-0.00543697	-0.00543697	-0.00543697	-0.00543697	-0.00543697	-0.00543697	-0.00543697	-0.00543697	-0.00543697	-0.00543697	-0.00543697	-0.00543697	-0.00543697	-0.00543697	-0.00543697	-0.00543697	-0.00543697	-0.00543697	-0.00543697	-0.00543697	-0.00543697	-0.00543697	-0.00543697
	precision 88/86 spl		0	0.000647521		A	normal	0.000647521	0	0	0	0	0	0	0.000647521	0	0	0	0	0	0	0	0	0	0	0	0	0	0	0	0	0	0	0	0	0	0	0
	precision 87/86 spl		0	5.86622e-05		A	normal	5.86622e-05	0	0	0	0	0	0	0	5.86622e-05	0	0	0	0	0	0	0	0	0	0	0	0	0	0	0	0	0	0	0	0	0	0
	precision 91/90 spl		0	1.19568e-05		A	normal	1.19568e-05	0	0	0	0	0	0	0	0	1.19568e-05	0	0	0	0	0	0	0	0	0	0	0	0	0	0	0	0	0	0	0	0	0
	Rb-85 blk-corr/Sr-86 blk-corr spl	V/V	0	3.83353e-06		A	normal	3.83353e-06	0	0	0	0	0	0	0	0	0	3.83353e-06	0	0	0	0	0	0	0	0	0	0	0	0	0	0	0	0	0	0	0	0
	precision 88/86 std1		0	0.000537548		A	normal	0.000537548	0	0	0	0	0	0	0	0	0	0	0.000537548	0	0	0	0	0	0	0	0	0	0	0	0	0	0	0	0	0	0	0
	precision 87/86 std1		0	6.58532e-05		A	normal	6.58532e-05	0	0	0	0	0	0	0	0	0	0	0	6.58532e-05	0	0	0	0	0	0	0	0	0	0	0	0	0	0	0	0	0	0
	precision 91/90 std1		0	1.14237e-05		A	normal	1.14237e-05	0	0	0	0	0	0	0	0	0	0	0	0	1.14237e-05	0	0	0	0	0	0	0	0	0	0	0	0	0	0	0	0	0
	precision 88/86 std2		0	0.000575297		A	normal	0.000575297	0	0	0	0	0	0	0	0	0	0	0	0	0	0.000575297	0	0	0	0	0	0	0	0	0	0	0	0	0	0	0	0
	precision 87/86 std2		0	7.3739e-05		A	normal	7.3739e-05	0	0	0	0	0	0	0	0	0	0	0	0	0	0	7.3739e-05	0	0	0	0	0	0	0	0	0	0	0	0	0	0	0
	precision 91/90 std2		0	1.29461e-05		A	normal	1.29461e-05	0	0	0	0	0	0	0	0	0	0	0	0	0	0	0	1.29461e-05	0	0	0	0	0	0	0	0	0	0	0	0	0	0
	m Sr-86		85.9093	8e-06	9.31215e-08	B	rectangular	4.6188e-06	85.9093	85.9093	85.9093	85.9093	85.9093	85.9093	85.9093	85.9093	85.9093	85.9093	85.9093	85.9093	85.9093	85.9093	85.9093	85.9093	85.9093	85.9093	85.9093	85.9093	85.9093	85.9093	85.9093	85.9093	85.9093	85.9093	85.9093	85.9093	85.9093	85.9093
	m Sr-87		86.9089	8e-06	9.20504e-08	B	rectangular	4.6188e-06	86.9089	86.9089	86.9089	86.9089	86.9089	86.9089	86.9089	86.9089	86.9089	86.9089	86.9089	86.9089	86.9089	86.9089	86.9089	86.9089	86.9089	86.9089	86.9089	86.9089	86.9089	86.9089	86.9089	86.9089	86.9089	86.9089	86.9089	86.9089	86.9089	86.9089
	m Sr-88		87.9056	8e-06	9.10067e-08	B	rectangular	4.6188e-06	87.9056	87.9056	87.9056	87.9056	87.9056	87.9056	87.9056	87.9056	87.9056	87.9056	87.9056	87.9056	87.9056	87.9056	87.9056	87.9056	87.9056	87.9056	87.9056	87.9056	87.9056	87.9056	87.9056	87.9056	87.9056	87.9056	87.9056	87.9056	87.9056	87.9056
	m Rb-85		84.9118	3e-08	3.53308e-10	B	rectangular	1.73205e-08	84.9118	84.9118	84.9118	84.9118	84.9118	84.9118	84.9118	84.9118	84.9118	84.9118	84.9118	84.9118	84.9118	84.9118	84.9118	84.9118	84.9118	84.9118	84.9118	84.9118	84.9118	84.9118	84.9118	84.9118	84.9118	84.9118	84.9118	84.9118	84.9118	84.9118
	m Rb-87		86.9092	5e-08	5.75313e-10	B	rectangular	2.88675e-08	86.9092	86.9092	86.9092	86.9092	86.9092	86.9092	86.9092	86.9092	86.9092	86.9092	86.9092	86.9092	86.9092	86.9092	86.9092	86.9092	86.9092	86.9092	86.9092	86.9092	86.9092	86.9092	86.9092	86.9092	86.9092	86.9092	86.9092	86.9092	86.9092	86.9092
	m Zr-90		89.9047	2e-05	2.22458e-07	B	rectangular	1.1547e-05	89.9047	89.9047	89.9047	89.9047	89.9047	89.9047	89.9047	89.9047	89.9047	89.9047	89.9047	89.9047	89.9047	89.9047	89.9047	89.9047	89.9047	89.9047	89.9047	89.9047	89.9047	89.9047	89.9047	89.9047	89.9047	89.9047	89.9047	89.9047	89.9047	89.9047
	m Zr-91		90.9056	2e-05	2.20008e-07	B	rectangular	1.1547e-05	90.9056	90.9056	90.9056	90.9056	90.9056	90.9056	90.9056	90.9056	90.9056	90.9056	90.9056	90.9056	90.9056	90.9056	90.9056	90.9056	90.9056	90.9056	90.9056	90.9056	90.9056	90.9056	90.9057	90.9056	90.9056	90.9056	90.9056	90.9056	90.9056	90.9056
	Sr-88/86_nat		8.37861	0.00209465	0.00025	B	"normal"	0.00209465	8.37861	8.37861	8.37861	8.37861	8.37861	8.37861	8.37861	8.37861	8.37861	8.37861	8.37861	8.37861	8.37861	8.37861	8.37861	8.37861	8.37861	8.37861	8.37861	8.37861	8.37861	8.37861	8.37861	8.3807	8.37861	8.37861	8.37861	8.37861	8.37861	8.37861
	Sr-88/86_cert		8.37861	0.00325	0.000387893	B	95% confidence limit	0.001625	8.37861	8.37861	8.37861	8.37861	8.37861	8.37861	8.37861	8.37861	8.37861	8.37861	8.37861	8.37861	8.37861	8.37861	8.37861	8.37861	8.37861	8.37861	8.37861	8.37861	8.37861	8.37861	8.37861	8.37861	8.38024	8.37861	8.37861	8.37861	8.37861	8.37861
	Sr-87/86_cert		0.71034	0.00026	0.000366022	B	95%confidence limit	0.00013	0.71034	0.71034	0.71034	0.71034	0.71034	0.71034	0.71034	0.71034	0.71034	0.71034	0.71034	0.71034	0.71034	0.71034	0.71034	0.71034	0.71034	0.71034	0.71034	0.71034	0.71034	0.71034	0.71034	0.71034	0.71034	0.71047	0.71034	0.71034	0.71034	0.71034
	Rb-87/85_nat		0.38571	0.000221748	0.000574909	B	normal	0.000221748	0.38571	0.38571	0.38571	0.38571	0.38571	0.38571	0.38571	0.38571	0.38571	0.38571	0.38571	0.38571	0.38571	0.38571	0.38571	0.38571	0.38571	0.38571	0.38571	0.38571	0.38571	0.38571	0.38571	0.38571	0.38571	0.38571	0.385932	0.38571	0.38571	0.38571
	mean Sr-87/86_internal, SRM 987 + repeatability		0.710356	3.94047e-05	5.54718e-05	A	normal	3.94047e-05	0.710356	0.710356	0.710356	0.710356	0.710356	0.710356	0.710356	0.710356	0.710356	0.710356	0.710356	0.710356	0.710356	0.710356	0.710356	0.710356	0.710356	0.710356	0.710356	0.710356	0.710356	0.710356	0.710356	0.710356	0.710356	0.710356	0.710356	0.710395	0.710356	0.710356
	Sr-87/86_cert_anchor value		0.71034	0.00026	0.000366022				0.71034	0.71034	0.71034	0.71034	0.71034	0.71034	0.71034	0.71034	0.71034	0.71034	0.71034	0.71034	0.71034	0.71034	0.71034	0.71034	0.71034	0.71034	0.71034	0.71034	0.71034	0.71034	0.71034	0.71034	0.71034	0.71034	0.71034	0.71034	0.71034	0.71034
	repeatability 87/86_meas,SRM987		0	4.48092e-05		A	normal	4.48092e-05	0	0	0	0	0	0	0	0	0	0	0	0	0	0	0	0	0	0	0	0	0	0	0	0	0	0	0	0	0	4.48092e-05
	all SD equivalents								1.19287e-05	6.38327e-05	4.9315e-05	0.000541044	0.000228565	4.38676e-05	0.000647521	5.86622e-05	1.19568e-05	3.83353e-06	0.000537548	6.58532e-05	1.14237e-05	0.000575297	7.3739e-05	1.29461e-05	4.6188e-06	4.6188e-06	4.6188e-06	1.73205e-08	2.88675e-08	1.1547e-05	1.1547e-05	0.00209465	0.001625	0.00013	0.000221748	3.94047e-05	0	4.48092e-05
INTERIM RESULTS	Sr-88/86_meas spl		8.75851						8.75851	8.75934	8.75851	8.75771	8.75851	8.75851	8.75916	8.75851	8.75851	8.75851	8.75851	8.75851	8.75851	8.75851	8.75851	8.75851	8.75851	8.75851	8.75851	8.75851	8.75851	8.75851	8.75851	8.75851	8.75851	8.75851	8.75851	8.75851	8.75851	8.75851
	Sr-88/86_meas std1		8.75602						8.75602	8.75602	8.75602	8.75602	8.75602	8.75602	8.75602	8.75602	8.75602	8.75602	8.75656	8.75602	8.75602	8.75602	8.75602	8.75602	8.75602	8.75602	8.75602	8.75602	8.75602	8.75602	8.75602	8.75602	8.75602	8.75602	8.75602	8.75602	8.75602	8.75602
	Sr-88/86_meas std2		8.75607						8.75607	8.75607	8.75607	8.75607	8.75607	8.75607	8.75607	8.75607	8.75607	8.75607	8.75607	8.75607	8.75607	8.75665	8.75607	8.75607	8.75607	8.75607	8.75607	8.75607	8.75607	8.75607	8.75607	8.75607	8.75607	8.75607	8.75607	8.75607	8.75607	8.75607
	f spl		-1.93036						-1.93036	-1.93447	-1.93036	-1.92638	-1.93036	-1.93036	-1.93358	-1.93036	-1.93036	-1.93036	-1.93036	-1.93036	-1.93036	-1.93036	-1.93036	-1.93036	-1.93037	-1.93036	-1.93036	-1.93036	-1.93036	-1.93036	-1.93036	-1.91948	-1.93036	-1.93036	-1.93036	-1.93036	-1.93036	-1.93036
	f std1		-1.91796						-1.91796	-1.91796	-1.91796	-1.91796	-1.91796	-1.91796	-1.91796	-1.91796	-1.91796	-1.91796	-1.92063	-1.91796	-1.91796	-1.91796	-1.91796	-1.91796	-1.91796	-1.91796	-1.91796	-1.91796	-1.91796	-1.91796	-1.91796	-1.91796	-1.90952	-1.91796	-1.91796	-1.91796	-1.91796	-1.91796
	f std2		-1.91823						-1.91823	-1.91823	-1.91823	-1.91823	-1.91823	-1.91823	-1.91823	-1.91823	-1.91823	-1.91823	-1.91823	-1.91823	-1.91823	-1.92109	-1.91823	-1.91823	-1.91824	-1.91823	-1.91823	-1.91823	-1.91823	-1.91823	-1.91823	-1.91823	-1.90979	-1.91823	-1.91823	-1.91823	-1.91823	-1.91823
	Rb-87 spl	V	0.000121003						0.00011619	0.000121014	0.000121003	0.000120991	0.000121003	0.000121003	0.000121012	0.000121003	0.000121003	0.000121003	0.000121003	0.000121003	0.000121003	0.000121003	0.000121003	0.000121003	0.000121003	0.000121003	0.000121003	0.000121003	0.000121003	0.000121003	0.000121003	0.000120972	0.000121003	0.000121003	0.000121072	0.000121003	0.000121003	0.000121003
	Rb-87 std1	V	7.83722e-05						7.83722e-05	7.83722e-05	7.83722e-05	7.83722e-05	7.83722e-05	7.83722e-05	7.83722e-05	7.83722e-05	7.83722e-05	7.83722e-05	7.83771e-05	7.83722e-05	7.83722e-05	7.83722e-05	7.83722e-05	7.83722e-05	7.83722e-05	7.83722e-05	7.83722e-05	7.83722e-05	7.83722e-05	7.83722e-05	7.83722e-05	7.83722e-05	7.83569e-05	7.83722e-05	7.84173e-05	7.83722e-05	7.83722e-05	7.83722e-05
	Rb-87 std2	V	7.83505e-05						7.83505e-05	7.83505e-05	7.83505e-05	7.83505e-05	7.83505e-05	7.83505e-05	7.83505e-05	7.83505e-05	7.83505e-05	7.83505e-05	7.83505e-05	7.83505e-05	7.83505e-05	7.83557e-05	7.83505e-05	7.83505e-05	7.83505e-05	7.83505e-05	7.83505e-05	7.83505e-05	7.83505e-05	7.83505e-05	7.83505e-05	7.83505e-05	7.83351e-05	7.83505e-05	7.83956e-05	7.83505e-05	7.83505e-05	7.83505e-05
	Sr-87/86_Rb-corr spl		0.733891						0.733898	0.73396	0.733818	0.733891	0.733891	0.733891	0.733891	0.733949	0.733891	0.733895	0.733891	0.733891	0.733891	0.733891	0.733891	0.733891	0.733891	0.733891	0.733891	0.733891	0.733891	0.733891	0.733891	0.733891	0.733891	0.733891	0.733891	0.733891	0.733891	0.733891
	Sr-87/86_Rb-corr std1		0.726312						0.726312	0.726312	0.726312	0.726312	0.726312	0.726312	0.726312	0.726312	0.726312	0.726312	0.726312	0.726378	0.726312	0.726312	0.726312	0.726312	0.726312	0.726312	0.726312	0.726312	0.726312	0.726312	0.726312	0.726312	0.726312	0.726312	0.726312	0.726312	0.726312	0.726312
	Sr-87/86_Rb-corr std2		0.726248						0.726248	0.726248	0.726248	0.726248	0.726248	0.726248	0.726248	0.726248	0.726248	0.726248	0.726248	0.726248	0.726248	0.726248	0.726322	0.726248	0.726248	0.726248	0.726248	0.726248	0.726248	0.726248	0.726248	0.726248	0.726248	0.726248	0.726248	0.726248	0.726248	0.726248
RESULT	Sr-87/86_internal spl		0.717668	0.000111962	0.000156008				0.717675	0.717702	0.717597	0.717701	0.717668	0.717668	0.717641	0.717725	0.717668	0.717672	0.717668	0.717668	0.717668	0.717668	0.717668	0.717668	0.717668	0.717668	0.717668	0.717668	0.717668	0.717668	0.717668	0.717758	0.717668	0.717668	0.717668	0.717628	0.717668	0.717668
								diff	6.96387e-06	3.3638e-05	-7.13646e-05	3.30567e-05	0	0	-2.6731e-05	5.73655e-05	0	3.74879e-06	0	0	0	0	0	0	3.69551e-08	-7.36253e-08	3.66747e-08	6.88338e-14	-1.12466e-13	0	0	9.03919e-05	0	0	-1.00669e-07	-3.98081e-05	0	0
	correlations:		blank 86&87	blank 86&88	blank 87&88	Σuncorr	2.11404e-08	diff ^2	4.84955e-11	1.13151e-09	5.0929e-09	1.09274e-09	0	0	7.14547e-10	3.2908e-09	0	1.40534e-11	0	0	0	0	0	0	1.36568e-15	5.42069e-15	1.34503e-15	4.7381e-27	1.26485e-26	0	0	8.17069e-09	0	0	1.01343e-14	1.58469e-09	0	0
	correlation factor		0.966365	0.983711	0.979121			contribution	0.00229397	0.0535237	0.240908	0.0516897	0	0	0.0338	0.155664	0	0.000664765	0	0	0	0	0	0	6.46002e-08	2.56413e-07	6.36237e-08	2.24125e-19	5.98308e-19	0	0	0.386496	0	0	4.79381e-07	0.07496	0	0
	covariance		3.04203e-09	3.39737e-08	2.61245e-08			df/dxi	0.58379	0.526971	-1.44712	0.061098	0	0	-0.0412821	0.977895	0	0.977895	0	0	0	0	0	0	0.00800101	-0.0159403	0.0079403	3.97412e-06	-3.89592e-06	0	0	0.0431536	0	0	-0.000453981	-1.01024	#DIV/0!	0
	correlation term		-4.63964e-09	2.18769e-09	-4.61964e-09	Σtotal	1.25354e-08	diff^2 corr	4.84955e-11	3.79758e-11	1.70928e-10	3.66746e-11	0	0	4.40984e-10	2.03092e-09	0	1.40534e-11	0	0	0	0	0	0	1.36568e-15	5.42069e-15	1.34503e-15	4.7381e-27	1.26485e-26	0	0	8.17069e-09	0	0	1.01343e-14	1.58469e-09	0	0
	correlation		88/86, 87/86 spl			control	1.25354e-08	contribution	0.00386868	0.00302948	0.0136356	0.00292567	0	0	0.035179	0.162015	0	0.0011211	0	0	0	0	0	0	1.08945e-07	4.32429e-07	1.07299e-07	3.77976e-19	1.00902e-18	0	0	0.651808	0	0	8.08456e-07	0.126417	0	0
			0.5
			1.89925e-08			total correlation term	-8.60502e-09
			-1.53344e-09
RESULT	Sr-87/86_SSB-Sr spl		0.717783	0.000159195	0.000221787				0.71779	0.717851	0.717712	0.717783	0.717783	0.717783	0.717783	0.717841	0.717783	0.717787	0.717783	0.717751	0.717783	0.717783	0.717747	0.717783	0.717783	0.717783	0.717783	0.717783	0.717783	0.717783	0.717783	0.717784	0.717783	0.717915	0.717783	0.717783	0.717783	0.717828
								diff	6.96499e-06	6.77925e-05	-7.13761e-05	1.62038e-08	0	0	-1.31047e-08	5.73747e-05	0	3.74939e-06	5.05648e-09	-3.25399e-05	0	5.42817e-09	-3.64363e-05	0	-1.38289e-12	0	1.35147e-12	5.10703e-15	-8.43769e-15	0	0	4.43033e-08	-3.19912e-08	0.000131362	-6.97333e-09	0	0	4.48092e-05
	correlations:		blank 86&87			Σuncorr	3.46951e-08	diff ^2	4.85111e-11	4.59582e-09	5.09454e-09	2.62565e-16	0	0	1.71734e-16	3.29186e-09	0	1.4058e-11	2.5568e-17	1.05884e-09	0	2.9465e-17	1.3276e-09	0	1.9124e-24	0	1.82648e-24	2.60817e-29	7.11947e-29	0	0	1.96278e-15	1.02344e-15	1.7256e-08	4.86273e-17	0	0	2.00786e-09
	correlation factor		0.966365					contribution	0.00139821	0.132463	0.146837	7.56777e-09	0	0	4.94981e-09	0.0948795	0	0.000405185	7.36933e-10	0.0305185	0	8.49255e-10	0.0382649	0	5.512e-17	0	5.26438e-17	7.5174e-22	2.05201e-21	0	0	5.65723e-08	2.94981e-08	0.497362	1.40156e-09	0	0	0.0578715
	covariance		3.04203e-09					df/dxi	0.583884	1.06203	-1.44735	2.99492e-05	0	0	-2.02383e-05	0.978052	0	0.978052	9.40656e-06	-0.494128	0	9.43542e-06	-0.494125	0	-2.99405e-07	0	2.92603e-07	2.94854e-07	-2.9229e-07	0	0	2.11507e-05	-1.96869e-05	1.01048	-3.1447e-05	0	#DIV/0!	1
	correlation term		-9.35202e-09			Σtotal	2.53431e-08	diff^2 corr	4.85111e-11	1.60467e-10	1.7788e-10	2.62565e-16	0	0	1.71734e-16	3.29186e-09	0	1.4058e-11	2.5568e-17	1.05884e-09	0	2.9465e-17	1.3276e-09	0	1.9124e-24	0	1.82648e-24	2.60817e-29	7.11947e-29	0	0	1.96278e-15	1.02344e-15	1.7256e-08	4.86273e-17	0	0	2.00786e-09
						control	2.53431e-08	contribution	0.00191417	0.00633176	0.00701887	1.03604e-08	0	0	6.77637e-09	0.129892	0	0.000554705	1.00887e-09	0.0417804	0	1.16264e-09	0.0523852	0	7.54601e-17	0	7.20702e-17	1.02914e-21	2.80923e-21	0	0	7.74483e-08	4.03833e-08	0.680896	1.91876e-09	0	0	0.079227
																																		0.878506
						total correlation term	-9.35202e-09	0.269548
RESULT	δ Sr-87/86_SSB-Sr spl		10.4787	0.125915					10.4885	10.5742	10.3782	10.4787	10.4787	10.4787	10.4787	10.5595	10.4787	10.484	10.4787	10.4329	10.4787	10.4787	10.4274	10.4787	10.4787	10.4787	10.4787	10.4787	10.4787	10.4787	10.4787	10.4788	10.4787	10.4787	10.4787	10.4787	10.4787	10.5404
								diff	0.00980516	0.0954367	-0.100482	2.28114e-05	0	0	-1.84486e-05	0.0807708	0	0.00527831	7.1184e-06	-0.0458089	0	7.64165e-06	-0.0512942	0	-1.94689e-09	0	1.90248e-09	7.10543e-12	-1.19904e-11	0	0	6.23692e-05	-4.50365e-05	0	-9.81688e-06	0	0	0.0616968
	correlations:		blank 86 & 87			Σuncorr	0.0343887	diff ^2	9.61411e-05	0.00910816	0.0100965	5.2036e-10	0	0	3.40349e-10	0.00652392	0	2.78605e-05	5.06716e-11	0.00209846	0	5.83948e-11	0.00263109	0	3.79037e-18	0	3.61942e-18	5.04871e-23	1.4377e-22	0	0	3.88991e-09	2.02829e-09	0	9.63712e-11	0	0	0.00380649
	correlation factor		0.966365					contribution	0.00279572	0.264859	0.293601	1.51317e-08	0	0	9.89713e-09	0.189711	0	0.000810167	1.4735e-09	0.0610217	0	1.69808e-09	0.0765105	0	1.10221e-16	0	1.0525e-16	1.46813e-21	4.18073e-21	0	0	1.13116e-07	5.89813e-08	0	2.80241e-09	0	0	0.11069
	covariance		3.04203e-09					df/dxi	821.978	1495.11	-2037.54	0.0421618	0	0	-0.0284911	1376.88	0	1376.88	0.0132423	-695.622	0	0.013283	-695.618	0	-0.000421513	0	0.000411899	0.000410232	-0.00041536	0	0	0.0297754	-0.0277148	0	-0.0442704	0	#DIV/0!	1376.88
	correlation term		-0.0185342			Σtotal	0.0158545	diff^2 corr	9.61411e-05	0.000318018	0.000352529	5.2036e-10	0	0	3.40349e-10	0.00652392	0	2.78605e-05	5.06716e-11	0.00209846	0	5.83948e-11	0.00263109	0	3.79037e-18	0	3.61942e-18	5.04871e-23	1.4377e-22	0	0	3.88991e-09	2.02829e-09	0	9.63712e-11	0	0	0.00380649
						control	0.0158545	contribution	0.00606396	0.0200585	0.0222352	3.28209e-08	0	0	2.1467e-08	0.411486	0	0.00175726	3.19603e-09	0.132357	0	3.68317e-09	0.165952	0	2.39072e-16	0	2.2829e-16	3.1844e-21	9.06807e-21	0	0	2.4535e-07	1.27931e-07	0	6.07847e-09	0	0	0.240089
						total correlation term	-0.0185342	0.538961
INTERIM RESULTS	Zr-91/90_meas spl		0.222694						0.222694	0.222694	0.222694	0.222694	0.222705	0.222685	0.222694	0.222694	0.222706	0.222694	0.222694	0.222694	0.222694	0.222694	0.222694	0.222694	0.222694	0.222694	0.222694	0.222694	0.222694	0.222694	0.222694	0.222694	0.222694	0.222694	0.222694	0.222694	0.222694	0.222694
	Zr-91/90_meas std1		0.222678						0.222678	0.222678	0.222678	0.222678	0.222678	0.222678	0.222678	0.222678	0.222678	0.222678	0.222678	0.222678	0.22269	0.222678	0.222678	0.222678	0.222678	0.222678	0.222678	0.222678	0.222678	0.222678	0.222678	0.222678	0.222678	0.222678	0.222678	0.222678	0.222678	0.222678
	Zr-91/90_meas std2		0.222709						0.222709	0.222709	0.222709	0.222709	0.222709	0.222709	0.222709	0.222709	0.222709	0.222709	0.222709	0.222709	0.222709	0.222709	0.222709	0.222722	0.222709	0.222709	0.222709	0.222709	0.222709	0.222709	0.222709	0.222709	0.222709	0.222709	0.222709	0.222709	0.222709	0.222709
	Zr-91/90_corr_std1		0.217989						0.217989	0.217989	0.217989	0.217989	0.217989	0.217989	0.217989	0.217989	0.217989	0.217989	0.217989	0.21797	0.218	0.217989	0.217989	0.217989	0.217989	0.217989	0.217989	0.217989	0.217989	0.217989	0.217989	0.217989	0.217989	0.218027	0.217989	0.217989	0.217989	0.217989
	Zr-91/90_corr_std2		0.218038						0.218038	0.218038	0.218038	0.218038	0.218038	0.218038	0.218038	0.218038	0.218038	0.218038	0.218038	0.218038	0.218038	0.218038	0.218017	0.218051	0.218038	0.218038	0.218038	0.218038	0.218038	0.218038	0.218038	0.218038	0.218038	0.218076	0.218038	0.218038	0.218038	0.218038
RESULT	Sr-87/86_SSB-Zr_spl		0.717782	0.00016118	0.000224552				0.717789	0.71785	0.717711	0.717782	0.717746	0.717814	0.717782	0.71784	0.717742	0.717786	0.717782	0.71775	0.717801	0.717782	0.717746	0.717804	0.717782	0.717782	0.717782	0.717782	0.717782	0.717782	0.717782	0.717782	0.717782	0.717914	0.717782	0.717782	0.717782	0.717782
								diff	6.96498e-06	6.77924e-05	-7.13759e-05	1.62038e-08	-3.6576e-05	3.1524e-05	-1.31047e-08	5.73746e-05	-4.02656e-05	3.74939e-06	5.05568e-09	-3.25333e-05	1.92354e-05	5.42901e-09	-3.64401e-05	2.18008e-05	4.67326e-12	-5.98643e-12	1.35136e-12	5.10703e-15	-8.43769e-15	-1.51169e-11	1.49499e-11	4.43032e-08	-3.19912e-08	0.000131362	-6.97329e-09	0	0	0
	correlations:		blank 90&91	blank 86&87		Σuncorr	3.74852e-08	diff^2	4.8511e-11	4.5958e-09	5.09453e-09	2.62564e-16	1.33781e-09	9.93762e-10	1.71734e-16	3.29184e-09	1.62131e-09	1.40579e-11	2.55599e-17	1.05842e-09	3.70002e-10	2.94741e-17	1.32788e-09	4.75277e-10	2.18394e-23	3.58374e-23	1.82618e-24	2.60817e-29	7.11947e-29	2.28521e-22	2.235e-22	1.96278e-15	1.02344e-15	1.7256e-08	4.86268e-17	0	0	0
	correlation factor		0.934197	0.966365				contribution	0.00129414	0.122603	0.135908	7.00447e-09	0.0356889	0.0265108	4.58138e-09	0.0878172	0.0432521	0.000375026	6.81868e-10	0.0282356	0.00987061	7.86287e-10	0.0354242	0.0126791	5.82614e-16	9.56041e-16	4.87175e-17	6.95787e-22	1.89928e-21	6.0963e-15	5.96237e-15	5.23614e-08	2.73024e-08	0.460341	1.29723e-09	0	0	0
	covariance		9.3668e-09	3.04203e-09				df/dxi	0.583883	1.06203	-1.44735	2.99492e-05	-0.160025	0.718617	-2.02383e-05	0.97805	-3.3676	0.97805	9.40508e-06	-0.494028	1.68382	9.43687e-06	-0.494177	1.68397	1.01179e-06	-1.2961e-06	2.92579e-07	2.94854e-07	-2.9229e-07	-1.30916e-06	1.2947e-06	2.11506e-05	-1.96869e-05	1.01048	-3.14469e-05	0	#DIV/0!	0
	correlation term		-2.1543e-09	-9.35198e-09		Σtotal	2.59789e-08	diff^2 corr	4.8511e-11	1.60466e-10	1.77879e-10	2.62564e-16	1.01713e-10	7.55551e-11	1.71734e-16	3.29184e-09	1.62131e-09	1.40579e-11	2.55599e-17	1.05842e-09	3.70002e-10	2.94741e-17	1.32788e-09	4.75277e-10	2.18394e-23	3.58374e-23	1.82618e-24	2.60817e-29	7.11947e-29	2.28521e-22	2.235e-22	1.96278e-15	1.02344e-15	1.7256e-08	4.86268e-17	0	0	0
						control	2.59789e-08	contribution	0.00186732	0.00617678	0.00684707	1.01068e-08	0.0039152	0.00290833	6.61051e-09	0.126712	0.0624089	0.000541128	9.83873e-10	0.0407414	0.0142424	1.13454e-09	0.0511139	0.0182947	8.40658e-16	1.37948e-15	7.02949e-17	1.00396e-21	2.74048e-21	8.79641e-15	8.60315e-15	7.55527e-08	3.93949e-08	0.66423	1.87178e-09	0	0	0
						total correlation term	-1.15063e-08
